# Supplementary material for: Identification of Plasma Growth Factors and Cytokines as Diagnostic Biomarkers for the Lafora Form of Progressive Myoclonus Epilepsy
Source: Int J Mol Sci. 2025 Jun 3;26(11):5354. doi: 10.3390/ijms26115354 (PMC12155511; doi:10.3390/ijms26115354)
Supplement: Supplementary file 1 [file ijms-26-05354-s001.zip]

Archive with 1 entries (1 files):
- ijms-3653934-supplementary.pdf
